# Supplementary material for: Ultrasound-Assisted Extraction of Yellow Peacock Flower (Caesalpinia pulcherrima) and Its Application in Gelatin Capsule Waste-Based Active Packaging Films for Dried Shrimp Preservation
Source: Antioxidants (Basel). 2026 May 2;15(5):576. doi: 10.3390/antiox15050576 (PMC13203943; doi:10.3390/antiox15050576)
Supplement: Supplementary file 1 [file antioxidants-15-00576-s001.zip]

Archive with 1 entries (1 files):
- antioxidants-4190147-supplementary.pdf
